# Supplementary material for: Changes of hormone levels for postmenopausal women after bilateral oophorectomy: A meta-analysis
Source: Medicine (Baltimore). 2025 Aug 8;104(32):e43726. doi: 10.1097/MD.0000000000043726 (PMC12338285; doi:10.1097/MD.0000000000043726)
Supplement: Supplementary file 2 [file medi-104-e43726-s002.xlsx]

## Sheet: Supplementary Table 1
	Supplementary Table 1 Comparison of changes in estradiol after menopause when bilateral ovaries were removed and retained
	Meta-analysis
	| Pooled 95% CI Asymptotic No. of
	Method | Est Lower Upper z_value p_value studies
	-------+----------------------------------------------------
	Fixed | -0.142 -0.326 0.042 -1.511 0.131 7
	Random | -0.100 -0.461 0.260 -0.546 0.585
	Test for heterogeneity: Q= 16.134 on 6 degrees of freedom (p= 0.013)
	Moment-based estimate of between studies variance = 0.135
	Trimming estimator: Linear
	Meta-analysis type: Random-effects model
	iteration | estimate Tn # to trim diff
	----------+--------------------------------------
	1 | -0.100 9 0 28
	2 | -0.100 9 0 0
	Note: no trimming performed; data unchanged
	Filled
	Meta-analysis
	| Pooled 95% CI Asymptotic No. of
	Method | Est Lower Upper z_value p_value studies
	-------+----------------------------------------------------
	Fixed | -0.142 -0.326 0.042 -1.511 0.131 7
	Random | -0.100 -0.461 0.260 -0.546 0.585
	Test for heterogeneity: Q= 16.134 on 6 degrees of freedom (p= 0.013)
	Moment-based estimate of between studies variance = 0.135

## Sheet: Supplementary Table 2
	Supplementary Table 2 Comparison of changes in testosterone after menopause when bilateral ovaries were removed and retained
	Meta-analysis
	| Pooled 95% CI Asymptotic No. of
	Method | Est Lower Upper z_value p_value studies
	-------+----------------------------------------------------
	Fixed | -0.321 -0.468 -0.174 -4.274 0.000 7
	Random | -0.367 -0.674 -0.061 -2.348 0.019
	Test for heterogeneity: Q= 17.842 on 6 degrees of freedom (p= 0.007)
	Moment-based estimate of between studies variance = 0.095
	Trimming estimator: Linear
	Meta-analysis type: Random-effects model
	iteration | estimate Tn # to trim diff
	----------+--------------------------------------
	1 | -0.367 13 0 28
	2 | -0.367 13 0 0
	Note: no trimming performed; data unchanged
	Filled
	Meta-analysis
	| Pooled 95% CI Asymptotic No. of
	Method | Est Lower Upper z_value p_value studies
	-------+----------------------------------------------------
	Fixed | -0.321 -0.468 -0.174 -4.274 0.000 7
	Random | -0.367 -0.674 -0.061 -2.348 0.019
	Test for heterogeneity: Q= 17.842 on 6 degrees of freedom (p= 0.007)
	Moment-based estimate of between studies variance = 0.095

## Sheet: Supplementary Table 3
	Supplementary Table 3 Comparison of changes in androstenedione after menopause when bilateral ovaries were removed and retained
	Meta-analysis
	| Pooled 95% CI Asymptotic No. of
	Method | Est Lower Upper z_value p_value studies
	-------+----------------------------------------------------
	Fixed | -0.043 -0.252 0.165 -0.409 0.682 5
	Random | -0.123 -0.414 0.169 -0.826 0.409
	Test for heterogeneity: Q= 5.227 on 4 degrees of freedom (p= 0.265)
	Moment-based estimate of between studies variance = 0.028
	Trimming estimator: Linear
	Meta-analysis type: Fixed-effects model
	iteration | estimate Tn # to trim diff
	----------+--------------------------------------
	1 | -0.043 4 0 15
	2 | -0.043 4 0 0
	Note: no trimming performed; data unchanged
	Filled
	Meta-analysis
	| Pooled 95% CI Asymptotic No. of
	Method | Est Lower Upper z_value p_value studies
	-------+----------------------------------------------------
	Fixed | -0.043 -0.252 0.165 -0.409 0.682 5
	Random | -0.123 -0.414 0.169 -0.826 0.409
	Test for heterogeneity: Q= 5.227 on 4 degrees of freedom (p= 0.265)
	Moment-based estimate of between studies variance = 0.028

## Sheet: Supplementary Table 4
	Supplementary Table 4 Comparison of changes in DHEAS after menopause when bilateral ovaries were removed and retained
	Meta-analysis
	| Pooled 95% CI Asymptotic No. of
	Method | Est Lower Upper z_value p_value studies
	-------+----------------------------------------------------
	Fixed | -0.067 -0.258 0.123 -0.692 0.489 4
	Random | -0.067 -0.258 0.123 -0.692 0.489
	Test for heterogeneity: Q= 2.215 on 3 degrees of freedom (p= 0.529)
	Moment-based estimate of between studies variance = 0.000
	Trimming estimator: Linear
	Meta-analysis type: Fixed-effects model
	iteration | estimate Tn # to trim diff
	----------+--------------------------------------
	1 | -0.067 6 1 10
	2 | -0.080 6 1 0
	Filled
	Meta-analysis
	| Pooled 95% CI Asymptotic No. of
	Method | Est Lower Upper z_value p_value studies
	-------+----------------------------------------------------
	Fixed | -0.080 -0.258 0.098 -0.884 0.377 5
	Random | -0.080 -0.258 0.098 -0.884 0.377
	Test for heterogeneity: Q= 2.345 on 4 degrees of freedom (p= 0.673)
	Moment-based estimate of between studies variance = 0.000

## Sheet: Supplementary Table 5
	Supplementary Table 5 Comparison of changes in DHEA after menopause when bilateral ovaries were removed and retained
	Meta-analysis
	| Pooled 95% CI Asymptotic No. of
	Method | Est Lower Upper z_value p_value studies
	-------+----------------------------------------------------
	Fixed | -0.513 -0.927 -0.098 -2.422 0.015 3
	Random | -0.513 -0.927 -0.098 -2.422 0.015
	Test for heterogeneity: Q= 1.895 on 2 degrees of freedom (p= 0.388)
	Moment-based estimate of between studies variance = 0.000
	Trimming estimator: Linear
	Meta-analysis type: Fixed-effects model
	iteration | estimate Tn # to trim diff
	----------+--------------------------------------
	1 | -0.513 2 0 6
	2 | -0.513 2 0 0
	Note: no trimming performed; data unchanged
	Filled
	Meta-analysis
	| Pooled 95% CI Asymptotic No. of
	Method | Est Lower Upper z_value p_value studies
	-------+----------------------------------------------------
	Fixed | -0.513 -0.927 -0.098 -2.422 0.015 3
	Random | -0.513 -0.927 -0.098 -2.422 0.015
	Test for heterogeneity: Q= 1.895 on 2 degrees of freedom (p= 0.388)
	Moment-based estimate of between studies variance = 0.000

## Sheet: Supplementary Table 6
	Supplementary Table 6 Comparison of changes in SHBG after menopause when bilateral ovaries were removed and retained
	Meta-analysis
	| Pooled 95% CI Asymptotic No. of
	Method | Est Lower Upper z_value p_value studies
	-------+----------------------------------------------------
	Fixed | -0.022 -0.179 0.134 -0.279 0.781 4
	Random | -0.022 -0.179 0.134 -0.279 0.781
	Test for heterogeneity: Q= 1.351 on 3 degrees of freedom (p= 0.717)
	Moment-based estimate of between studies variance = 0.000
	Trimming estimator: Linear
	Meta-analysis type: Fixed-effects model
	iteration | estimate Tn # to trim diff
	----------+--------------------------------------
	1 | -0.022 7 1 10
	2 | -0.026 7 1 0
	Filled
	Meta-analysis
	| Pooled 95% CI Asymptotic No. of
	Method | Est Lower Upper z_value p_value studies
	-------+----------------------------------------------------
	Fixed | -0.026 -0.180 0.128 -0.334 0.738 5
	Random | -0.026 -0.180 0.128 -0.334 0.738
	Test for heterogeneity: Q= 1.444 on 4 degrees of freedom (p= 0.836)
	Moment-based estimate of between studies variance = 0.000

## Sheet: Supplementary Table 7
	Supplementary Table 7 Comparison of changes in estrone after menopause when bilateral ovaries were removed and retained
	Meta-analysis
	| Pooled 95% CI Asymptotic No. of
	Method | Est Lower Upper z_value p_value studies
	-------+----------------------------------------------------
	Fixed | -0.041 -0.191 0.108 -0.543 0.587 6
	Random | -0.041 -0.191 0.108 -0.543 0.587
	Test for heterogeneity: Q= 3.480 on 5 degrees of freedom (p= 0.626)
	Moment-based estimate of between studies variance = 0.000
	Trimming estimator: Linear
	Meta-analysis type: Fixed-effects model
	iteration | estimate Tn # to trim diff
	----------+--------------------------------------
	1 | -0.041 6 0 21
	2 | -0.041 6 0 0
	Note: no trimming performed; data unchanged
	Filled
	Meta-analysis
	| Pooled 95% CI Asymptotic No. of
	Method | Est Lower Upper z_value p_value studies
	-------+----------------------------------------------------
	Fixed | -0.041 -0.191 0.108 -0.543 0.587 6
	Random | -0.041 -0.191 0.108 -0.543 0.587
	Test for heterogeneity: Q= 3.480 on 5 degrees of freedom (p= 0.626)
	Moment-based estimate of between studies variance = 0.000
	.
